# Supplementary material for: Microbial communities associated with ferromanganese nodules and the surrounding sediments
Source: Front Microbiol. 2013 Jun 25;4:161. doi: 10.3389/fmicb.2013.00161 (PMC3691505; doi:10.3389/fmicb.2013.00161)
Supplement: Supplementary file 1 [file DataSheet1.XLSX]

## Sheet: Sheet1
Appendix Table 1. Beta-Diversity Signifcance Tests For Various Beta-Diversity Calculators and Sample Designations (+ = statisitical significance)
	Parsimony			UniFrac Unweighted			UniFrac Weighted
	ThetaYC	Jaccard	Bray-Curtis	ThetaYC	Jaccard	Bray-Curtis	ThetaYC	Jaccard	Bray-Curtis
Sample Comparisons Set-up 1	-	-	-	+	+	+	-	-	-
SPG10inner-SPG2inner	-	-	-	+	+	+	-	-	-
SPG10outer-SPG2inner	-	-	-	+	+	+	-	-	-
SPG10inner-SPG9core	-	-	-	+	+	+	-	-	-
SPG10outer-SPG9core	-	+	+	+	+	+	-	-	-
SPG2inner-SPG9core	-	-	-	-	+	+	-	-	-
SPG2outer-SPG9core	-	-	-	+	+	+	-	-	-
SPG10inner-SPG9outer	-	-	-	+	+	+	-	-	-
SPG10outer-SPG9outer	-	-	-	+	+	+	-	-	-
SPG2inner-SPG9outer	-	-	-	+	+	+	-	-	-
SPG9core-SPG9outer	-	-	-	+	+	+	-	-	-
SPG9core-sediment	-	-	-	+	+	+	-	-	-
SPG10inner-SPG10outer	-	-	-	+	+	+	-	-	-
SPG2inner-SPG2outer	-	-	-	+	+	+	-	-	-
SPG2outer-SPG9outer	-	-	-	+	+	+	-	-	-
SPG9outer-sediment	-	+	+	+	+	+	-	-	-
SPG2inner-sediment	-	+	+	+	+	+	-	-	-
SPG10inner-SPG2outer	+	-	-	+	+	+	-	-	-
SPG10inner-sediment	+	+	+	-	+	-	-	-	-
SPG2outer-sediment	+	-	-	+	+	+	-	-	-
SPG10outer-SPG2outer	+	-	-	+	+	+	-	-	-
SPG10outer-sediment
Sample Comparisons Set-up 2
outer-sediment	+	-	-	+	+	+	-	-	-
core-inner	-	-	-	+	+	+	-	-	-
core-outer	-	-	+	+	+	+	+	-	+
core-sediment	-	-	-	+	+	+	-	-	-
inner-outer	-	+	+	+	+	+	-	-	-
inner-sediment	+	+	+	+	+	+	+	+	+
Sample Comparisons Set-up 3
SPG10-SPG2	+	+	-	+	+	+	-	+	-
SPG10-sediment	+	-	-	+	+	+	-	-	-
SPG10-SPG9	-	+	+	+	+	+	-	-	-
SPG2-SPG9	+	+	+	+	+	+	+	-	+
SPG2-sediment	+	+	+	-	+	+	-	-	-
SPG9-sediment	+	+	+	+	+	+	-	-	-
Sample Comparisons Set-up 4
SPG10inner-SPG2inner	-
SPG10outer-SPG2inner	-
SPG10inner-SPG9core	-
SPG10outer-SPG9core	-
SPG2.3sediment-SPG9core	-
SPG2inner-SPG9core	-
SPG2outer-SPG9core	-
SPG9.10sediment-SPG9core	-
SPG10inner-SPG9outer	-
SPG10outer-SPG9outer	-
SPG2inner-SPG9outer	-
SPG9core-SPG9outer	-
SPG2.3sediment-SPG9.10sediment	-
SPG2inner-SPG9.10sediment	-
SPG9.10sediment-SPG9outer	-
SPG10inner-SPG10outer	-
SPG2.3sediment-SPG2inner	-
SPG2.3sediment-SPG9outer	-
SPG2.3sediment-SPG2outer	-
SPG10inner-SPG2.3sediment	-
SPG10inner-SPG9.10sediment	-
SPG2outer-SPG9.10sediment	-
SPG2inner-SPG2outer	-
SPG2outer-SPG9outer	-
SPG10outer-SPG9.10sediment	-
SPG10outer-SPG2.3sediment	-
SPG10inner-SPG2outer	-
SPG10outer-SPG2outer	+
Sample Comparisons Set-up 5
SPG10inner-SPG10sediment	-
SPG10outer-SPG10sediment	-
SPG10inner-SPG2inner	-
SPG10outer-SPG2inner	-
SPG10sediment-SPG2inner	-
SPG10sediment-SPG2outer	-
SPG10inner-SPG2sediment	-
SPG10outer-SPG2sediment	-
SPG10sediment-SPG2sediment	-
SPG2inner-SPG2sediment	-
SPG2outer-SPG2sediment	-
SPG10inner-SPG3sediment	-
SPG10outer-SPG3sediment	-
SPG10sediment-SPG3sediment	-
SPG2inner-SPG3sediment	-
SPG2outer-SPG3sediment	-
SPG2sediment-SPG3sediment	-
SPG10inner-SPG9core	-
SPG10outer-SPG9core	-
SPG10sediment-SPG9core	-
SPG2inner-SPG9core	-
SPG2outer-SPG9core	-
SPG2sediment-SPG9core	-
SPG3sediment-SPG9core	-
SPG10inner-SPG9outer	-
SPG10outer-SPG9outer	-
SPG10sediment-SPG9outer	-
SPG2inner-SPG9outer	-
SPG2sediment-SPG9outer	-
SPG3sediment-SPG9outer	-
SPG9core-SPG9outer	-
SPG10inner-SPG9sediment	-
SPG10outer-SPG9sediment	-
SPG10sediment-SPG9sediment	-
SPG2inner-SPG9sediment	-
SPG2outer-SPG9sediment	-
SPG2sediment-SPG9sediment	-
SPG3sediment-SPG9sediment	-
SPG9core-SPG9sediment	-
SPG9outer-SPG9sediment	-
SPG10inner-SPG10outer	-
SPG2outer-SPG9outer	-
SPG2inner-SPG2outer	-
SPG10inner-SPG2outer	-
SPG10outer-SPG2outer	+
