# Supplementary material for: Microbial communities associated with ferromanganese nodules and the surrounding sediments
Source: Front Microbiol. 2013 Jun 25;4:161. doi: 10.3389/fmicb.2013.00161 (PMC3691505; doi:10.3389/fmicb.2013.00161)
Supplement: Supplementary file 2 [file DataSheet2.XLSX]

## Sheet: Sheet1
Appendix Table 2. AMOVA Results (+ = statistical significance)
Considering Site and Source Layer for Nodules and grouping all sediment as one group		Considering only source type		Considering only Sample site and grouping all sediment as one group		Considering each type of sample and source layer collectively.
Experiment-wise error rate	0.05		0.05		0.05		0.05
Pair-wise error rate (Bonferroni)	0.00238095		0.00833333		0.00833333		0.000909091
SPG10inner-SPG10outer-SPG2inner-SPG2outer-SPG9core-SPG9outer-sediment	+	core-inner-outer-sediment	+	SPG10-SPG2-SPG9-sediment	+	SPG10inner-SPG10outer-SPG10sediment-SPG2inner-SPG2outer-SPG2sediment-SPG3sediment-SPG9core-SPG9inner-SPG9outer-SPG9sediment	+
SPG10inner-SPG10outer	-	core-inner	-	SPG10-SPG2	+	SPG10inner-SPG10outer	-
SPG10inner-SPG2inner	-	core-outer	-	SPG10-SPG9	-	SPG10inner-SPG10sediment	+
SPG10inner-SPG2outer	+	core-sediment	-	SPG10-sediment	+	SPG10inner-SPG2inner	+
SPG10inner-SPG9core	+	inner-outer	-	SPG2-SPG9	+	SPG10inner-SPG2outer	+
SPG10inner-SPG9outer	-	inner-sediment	-	SPG2-sediment	+	SPG10inner-SPG2sediment	+
SPG10inner-sediment	-	outer-sediment	+	SPG9-sediment	+	SPG10inner-SPG3sediment	+
SPG10outer-SPG2inner	-					SPG10inner-SPG9core	+
SPG10outer-SPG2outer	+					SPG10inner-SPG9inner	-
SPG10outer-SPG9core	+					SPG10inner-SPG9outer	-
SPG10outer-SPG9outer	-					SPG10inner-SPG9sediment	-
SPG10outer-sediment	-					SPG10outer-SPG10sediment	-
SPG2inner-SPG2outer	+					SPG10outer-SPG2inner	-
SPG2inner-SPG9core	-					SPG10outer-SPG2outer	+
SPG2inner-SPG9outer	-					SPG10outer-SPG2sediment	-
SPG2inner-sediment	-					SPG10outer-SPG3sediment	-
SPG2outer-SPG9core	+					SPG10outer-SPG9core	-
SPG2outer-SPG9outer	+					SPG10outer-SPG9inner	-
SPG2outer-sediment	-					SPG10outer-SPG9outer	-
SPG9core-SPG9outer	+					SPG10outer-SPG9sediment	-
SPG9core-sediment	-					SPG10sediment-SPG2inner	+
SPG9outer-sediment	-					SPG10sediment-SPG2outer	+
						SPG10sediment-SPG2sediment	+
						SPG10sediment-SPG3sediment	+
						SPG10sediment-SPG9core	+
						SPG10sediment-SPG9inner	+
						SPG10sediment-SPG9outer	+
						SPG10sediment-SPG9sediment	+
						SPG2inner-SPG2outer	+
						SPG2inner-SPG2sediment	+
						SPG2inner-SPG3sediment	+
						SPG2inner-SPG9core	+
						SPG2inner-SPG9inner	+
						SPG2inner-SPG9outer	+
						SPG2inner-SPG9sediment	+
						SPG2outer-SPG2sediment	+
						SPG2outer-SPG3sediment	+
						SPG2outer-SPG9core	+
						SPG2outer-SPG9inner	+
						SPG2outer-SPG9outer	+
						SPG2outer-SPG9sediment	+
						SPG2sediment-SPG3sediment	+
						SPG2sediment-SPG9core	+
						SPG2sediment-SPG9inner	+
						SPG2sediment-SPG9outer	+
						SPG2sediment-SPG9sediment	+
						SPG3sediment-SPG9core	+
						SPG3sediment-SPG9inner	+
						SPG3sediment-SPG9outer	+
						SPG3sediment-SPG9sediment	+
						SPG9core-SPG9inner	+
						SPG9core-SPG9outer	+
						SPG9core-SPG9sediment	+
						SPG9inner-SPG9outer	+
						SPG9inner-SPG9sediment	+
						SPG9outer-SPG9sediment	+
